# Supplementary material for: Context dependency of time-based event-related expectations for different modalities
Source: Psychol Res. 2021 Jul 28;86(4):1239–51. doi: 10.1007/s00426-021-01564-9 (PMC9090878; doi:10.1007/s00426-021-01564-9)
Supplement: Supplementary file 1 — Supplementary file1 (XLSX 16 KB) [file 426_2021_1564_MOESM1_ESM.xlsx]

## Sheet: Tabelle1
Note that each data point is the difference between the primary and the secondary modality, namely, the time-based expectation effect. Positive values indicate higher performance (more accurate or faster responses) in primary condition.
	Measure	Accuracy (in %)								RT (in ms)
	Run half	First				Second				First				Second
	Context	A early (V late)		V early (A late)		A early (V late)		V early (A late)		A early (V late)		V early (A late)		A early (V late)		V early (A late)
	Foreperiod	short	long	short	long	short	long	short	long	short	long	short	long	short	long	short	long
Subject	StartRun	Acc_Aearly_Sh_FH	Acc_Aearly_L_FH	Acc_Vearly_Sh_FH	Acc_Vearly_L_FH	Acc_Aearly_Sh_SH	Acc_Aearly_L_SH	Acc_Vearly_Sh_SH	Acc_Vearly_L_SH	RT_Aearly_Sh_FH	RT_Aearly_L_FH	RT_Vearly_Sh_FH	RT_Vearly_L_FH	RT_Aearly_Sh_SH	RT_Aearly_L_SH	RT_Vearly_Sh_SH	RT_Vearly_L_SH
1	'Aearly'	11.4583	8.27937	-16.1232	-6.79926	11.4583	-0.134409	-8.15603	-2.5	955.92	-224.569	-720.804	344.677	876.956	-235.456	-884.113	114.272
2	'Vearly'	-4.16667	-12.7784	15.7156	14.7549	-4.47368	-12.2125	23.9583	12.1212	-183.31	43.4639	-175.506	-173.34	-455.965	21.1747	-420.524	-169.456
3	'Aearly'	4.16667	18.5728	-8.33333	-3.98936	22.5439	8.9221	1.04167	3.24838	-120.781	180.656	165.126	-19.3838	-57.2667	265.826	-118.542	-167.635
4	'Vearly'	0.877193	9.60145	2.83688	-12.807	8.33333	24.8246	9.05797	-20.4787	56.3557	-49.7814	-140.779	-40.5903	99.7608	-94.2718	-1.29421	79.713
5	'Aearly'	0	-4.35203	-19.2982	11.1404	15.625	-14.9561	-8.72807	4.30108	175.504	-457.386	-516.74	303.882	456.001	-187.077	-375.208	244.685
6	'Vearly'	14.386	-2.45614	10.9043	23.9583	20.8333	-7.45995	-5.85106	19.5614	114.988	-22.8708	-296.411	106.883	266.5	-63.3681	-86.7085	-8.60098
7	'Aearly'	-2.08333	13.5927	-10.4167	2.79176	-5.20833	7.29167	16.2138	-9.375	-140.103	45.3498	-87.6759	-0.938795	109.024	-221.612	180.407	-11.7669
8	'Vearly'	1.32979	4.16667	2.39362	5.20833	-0.394737	4.16667	-22.2807	-15.0877	37.6915	-54.2469	-42.9898	151.098	98.204	14.7408	-18.0456	3.22161
9	'Aearly'	-8.10688	11.4583	14.0071	3.125	-15.5142	13.1206	2.17391	5.37634	-100.326	119.632	119.248	25.9196	-73.7324	179.855	14.1056	-21.1436
10	'Aearly'	2.83688	11.1404	2.38429	23.7281	6.59187	9.03509	17.5439	5.20833	99.4369	-99.4538	-78.4073	-17.0992	95.7686	-131.027	-36.4613	50.2528
11	'Vearly'	7.82609	-22.1889	-2.54386	22.4792	34.2738	3.88889	-8.87097	18.3712	-228.783	-131.222	179.497	155.183	-309.61	-10.2763	151.677	124.399
12	'Aearly'	-2.32456	16.6667	-23.9583	2.67943	0.531915	20.614	-4.16667	-12.1454	177.204	-13.3668	161.068	-3.24085	160.284	18.821	-25.6087	-70.1518
13	'Vearly'	-2.08333	9.15751	30.2083	-11.7073	-7.29167	32.5111	4.16667	-10.8314	-214.69	93.0625	138.168	-78.3836	9.57903	27.0039	32.4438	-1.31841
14	'Aearly'	8.20175	8.22981	-1.04167	-10.9551	15.625	20.6897	-2.08333	6.01173	645.745	-9.70069	-385.886	-111.021	766.456	16.3383	-435.383	-103.472
15	'Vearly'	10.2632	-4.30108	-20.8333	0.956938	6.00877	-25.5435	-27.0833	10.8467	-640.259	61.6732	46.2908	-23.8013	-11.0243	45.5604	389.25	-179.746
16	'Aearly'	38.5417	-27.0787	-10.4167	13.6962	-6.25	-6.81818	-13.5417	5.22727	60.3164	-32.9181	-13.8618	-90.9326	378.227	5.09071	-200.265	-110.513
17	'Vearly'	19.7917	28.0844	7.29167	-8.79676	10.4167	30.7094	-1.04167	-23.4423	1048.78	-196.787	-460.065	-40.5911	900.216	-78.8869	-399.469	144.785
18	'Aearly'	7.29167	-12.5	-3.63475	-14.9123	-1.3587	-3.37719	-0.531915	14.5833	464.827	-62.6946	-645.432	50.7765	581.866	-73.2989	-435.264	91.4698
19	'Vearly'	0.268817	-7.62411	11.4583	18.9764	25.4032	-7.29167	-6.20471	34.0426	-796.156	-36.9489	680.372	-11.1895	-704.043	-23.6925	631.995	89.5445
20	'Aearly'	-1.59574	1.04167	8.33333	-8.68421	13.9184	-3.125	-13.9474	4.16667	-192.31	92.5359	204.882	2.84982	-222.956	-8.06483	-6.01866	-127.78
21	'Vearly'	8.33333	-10.5395	-13.5417	5.56335	33.3333	-3.52403	-32.2917	6.38889	47.6691	-45.6	13.7511	0.579278	287.031	86.4114	-315.89	-35.2752
22	'Aearly'	16.6667	-20.8333	-37.5	25.1675	16.6667	-8.78719	-19.7917	26.6362	265.874	22.4798	-78.1461	0.769483	465.347	-81.8372	-67.2708	-0.343362
23	'Vearly'	-9.375	7.10526	3.125	-7.67544	-4.16667	-8.9539	18.75	-16.6667	205.587	74.091	-470.699	-171.228	330.166	-52.7407	-202.977	-42.1057
24	'Aearly'	-13.5417	8.05556	-11.4362	32.2917	27.5362	-3.125	-18.2456	2.30978	125.765	175.248	-517.422	29.8116	352.346	-106.317	-517.012	-97.3004
25	'Vearly'	-6.25	-10.1389	0	5.73723	-3.125	-5.74555	-16.9737	-0.851393	374.265	-117.998	-143.158	-64.1767	351.687	-114.55	-162.274	120.497
26	'Aearly'	-6.82624	-28.0303	-26.1525	3.5461	23.8902	-33.7719	-14.1536	-0.797872	183.69	38.7696	-125.471	60.5225	124.393	-66.6492	-131.8	153.676
27	'Vearly'	-14.8684	4.34982	-3.125	-6.99088	-30.6579	27.1739	1.84211	-1.08696	-410.659	352.59	259.669	-307.688	-391.2	235.744	528.635	-420.02
28	'Aearly'	37.7717	17.2872	-14.5833	-9.375	27.0833	19.6691	-35.4167	-12.5	699.898	-53.294	-336.812	288.479	1371.85	-268.055	-359.611	70.998
29	'Vearly'	3.125	-3.66133	-4.16667	18.414	-3.125	-1.17754	8.33333	4.52899	-62.5586	-118.894	60.7569	78.472	330.723	-140.094	229.7	72.1282
30	'Aearly'	10.4167	1.04167	31.0526	-6.1828	1.04167	22.9167	1.20968	-19.7917	-30.7896	80.4278	506.15	-324.998	-353.96	406.663	323.625	-318.322
